# Supplementary material for: A new species of Languidipes Hubbard (Ephemeroptera, Polymitarcyidae) from Borneo
Source: PeerJ. 2024 May 3;12:e17327. doi: 10.7717/peerj.17327 (PMC11073006; doi:10.7717/peerj.17327)
Supplement: Supplemental Information 1 — A matrix containing the characters used for phylogenetic analysis. [file peerj-12-17327-s001.txt]

nstates cont ; 
xread
'Asthenopodinae'
72 18

&[continuous]
Ephoron 1.211 0.400 0.932-1.081 1.008-1.123 1.857-1.912 1.846-2.167 16.000 4.188 3.000 0.650 0.250 1.273 5.455 11.667 ? ? ? ? ? 0.778-0.992 1.322-1.551 0.727-1.625 2.000-5.000 ? 1.625 ? ? 4.145
Camp_violaceus 1.765 0.357-0.360 1.758-2.179 0.371-0.436 2.082-2.273 2.236-2.346 2.000-6.000 1.000-1.667 1.000-3.000 1.580-1.830 0.205-0.261 1.333-1.440 ? 19.000-23.000 2.308-2.552 2.727-2.846 1.304-1.500 2.600 1.118-1.410 0.287-0.375 1.091-1.300 2.625-3.333 3.000-4.000 ? 1.712 1.542 1.148-1.443 3.688
Povilla 1.571-2.000 0.645-0.755 1.661-1.736 0.316 1.831-2.214 2.095-2.447 1.000-15.000 0.467-0.700 1.000-2.000 1.324-1.801 0.100-0.235 3.333-3.928 3.375-5.429 4.333-7.428 4.400-6.800 4.667-6.800 4.300-7.000 1.300 2.857-4.167 0.068-0.260 1.457-1.750 ? ? 13.000 1.555 1.787 1.439 2.015
L_corporaali 1.700 0.420 3.174 0.375-0.464 2.447 3.382 5.000 0.250 1.000 1.653 0.290 2.750 ? 4.545 ? 5.200 5.200 2.000 2.913 0.100 ? ? ? ? ? ? ? ?
L_janae 1.040 0.480 2.800 0.500 2.265 2.790 7.000-9.000 0.290 1.000 1.745 0.220 3.200 ? 4.300-4.500 ? 2.600 4.333 3.125 ? ? ? ? ? ? ? ? ? ?
picteti 0.838-0.840 1.205-1.350 1.118-1.150 0.355-0.382 1.828-1.983 1.828-1.983 14.000-17.000 2.000-3.353 4.000-6.000 0.595-0.733 0.337-0.373 1.550-1.875 8.100 6.714-7.400 2.737-2.895 8.000-8.696 3.056-3.059 1.083-1.182 1.500-2.250 0.184-0.206 1.383-1.591 1.222-1.516 3.778-5.167 6.000 ? ? ? ?
traverae 1.133-1.192 1.320-1.478 1.022-1.183 0.364-0.406 1.895-1.986 1.957-2.059 16.000-22.000 0.750-1.950 4.000-5.000 0.838-0.890 0.223-0.366 1.310-1.880 11.800 4.667-4.900 2.600-2.667 5.818-5.909 2.065-2.321 1.000 2.000-2.071 0.180-0.203 1.476-1.605 2.364-3.000 2.143-3.667 5.000-6.000 ? ? ? ?
chumuco 1.097-1.188 0.619-0.667 1.393-1.600 0.318-0.440 1.870-2.000 1.892-2.047 9.000-12.000 1.111-2.833 3.000-4.000 0.560-0.710 0.389 1.243-1.286 6.333-6.667 7.833-9.500 2.380-2.500 2.625-3.143 1.833-2.000 2.333-2.667 2.000-2.133 0.089-0.093 1.313-1.413 2.688-3.067 2.500-3.750 14.000-16.000 1.829-2.055 ? 1.258-1.226 1.978-2.412
crenulatus 3.250-4.000 0.741-0.825 1.087-1.150 0.329-0.347 2.027-2.091 2.419-2.654 10.000-14.000 1.400-1.429 2.000-4.000 1.164-1.795 0.241 1.550-2.462 4.286 8.889-9.000 5.909-6.500 5.000-5.417 3.250 0.600-0.684 2.188 ? 1.462-1.677 1.192-1.375 4.083-6.750 4.000-7.000 1.577 ? ? 2.196
gilliesi 1.411-1.909 0.523-0.652 1.556-1.975 0.300-0.350 1.781-2.079 2.054-2.308 4.000-10.000 0.250-1.167 1.000-2.000 0.780-1.098 0.191-0.308 2.143-2.500 4.500-6.143 6.333-7.692 1.905-2.067 3.647-4.706 1.177-1.905 0.944-1.5 2.647 0.169 1.455-1.833 0.892-1.071 2.800-6.167 14.000-16.000 ? ? ? ?
magnus 1.968-2.341 0.554-0.655 1.365-1.456 0.248-0.253 1.870-2.022 2.104-2.302 10.000-22.000 0.091-0.318 0.000-2.000 1.690-3.370 0.207-0.257 1.719-2.400 3.545-6.167 6.154-6.231 2.000-2.222 2.857-2.933 1.905-2.000 1.556-1.667 1.964-2.200 0.323-0.389 1.594-1.781 1.176-1.261 3.286-4.333 4.000-5.000 1.429-1.489 1.714-1.811 1.319-1.396 2.286-2.500
angelae 1.491-1.833 0.592-0.596 1.359-1.635 0.298-0.309 1.889-2.201 2.122-2.560 5.000-11.000 0.000-0.300 1.000-4.000 1.375-2.890 0.218-0.275 2.083-2.190 3.000-4.400 6.500-7.100 1.958-2.282 4.000-4.909 2.174-3.067 1.429-2.000 2.222-2.889 0.250-0.353 1.533-1.667 1.111-1.320 3.125-4.500 3.000-5.000 1.511-1.624 1.741-1.950 1.389-1.427 2.171-2.303
hubbardi 1.923-2.133 0.530-0.587 1.529-1.769 0.339-0.355 2.000-2.091 2.300-2.600 4.000-14.000 0.143-0.500 2.000-3.000 1.730-1.850 0.262-0.283 2.100 3.571-5.125 4.692-6.000 1.714-1.955 3.583-4.500 1.870-2.118 1.600-1.800 2.714 0.292 1.448-1.741 1.111-1.318 3.143-4.500 3.000-8.000 ? ? ? ?
guarani 1.926-1.974 0.429-0.579 1.381-1.765 0.268-0.354 1.744-2.000 1.829-2.500 4.000-6.000 0.000 1.000-2.000 1.170-1.369 ? 2.150 5.200 4.833-5.789 2.077-2.476 5.778-6.000 2.080-2.600 1.125 3.125 ? 1.250-1.600 1.231 4.333 3.000-8.000 1.408 1.818 1.351 2.630
curtus 1.550-1.751 0.584 1.365-1.457 0.248-0.286 1.870-2.022 2.104-2.341 18.000-25.000 0.222-0.316 0.000-1.000 2.100-2.950 0.171 1.964-2.320 3.222 5.385 1.786 3.846 2.273 2.167 2.706-3.059 0.378-0.500 1.419-1.545 1.128-1.341 4.000-6.286 3.000-5.000 1.573-1.729 1.714-2.371 1.395-1.618 2.182-2.419
Camp_vulturorum 1.864 0.395 1.987 0.370 1.983 2.271 9.000 1.000 1.000 1.825 0.168 1.000 ? 15.000 1.415 5.769 ? 1.071 1.146 0.257-0.319 1.224-1.294 1.833 ? ? 1.825 1.369 1.117-1.237 3.214
Tortopus 1.786 0.536-0.600 2.044-2.268 0.352 ? 2.190-2.514 1.000 0.000 2.000 1.500 0.194 ? ? 16.667 ? 6.364 ? 1.000 ? 0.277 1.226-1.333 ? ? ? 1.639 1.494 1.283 4.000
Tortopsis 1.300 0.533 2.714 0.375-0.417 2.169 2.568 0.000-1.000 0.000 1.000-3.000 0.926 0.222 ? ? 18.700 ? 11.923 ? 1.077 1.407 0.321-0.350 1.147-1.171 ? ? ? 1.562 ? 1.239 4.771

&[numeric]
Ephoron         100001200200000020000-0---0--0-1121000010100
Camp_violaceus  02003001200101?110120-10000--0-0021011001101
Povilla         0000100011011000000011100110-0-0100110100011
L_corporaali    00-01101110111?-0000-----------?10011011001-
L_janae         01001101110111?-0000------------------------
picteti         1-01111002011010100010100210-102------------
traverae        1-011110020110101000101002110102------------
chumuco         1-011110020110001000101002110102010010110010
crenulatus      20001010020100001000101002111102110000100011
gilliesi        0000111010010000101110100210-102------------
magnus          010011101101000011111110011110-2010110100011
angelae         010011101101000011111110011110-2010110100011
hubbardi        010011101101000011121110011110-2------------
guarani         01001110110100001112111001110112010110100011
curtus          010011101101000011121110011110-2010110100011
Camp_vulturorum 02003001200101-1-0100-10020--0-0021011001101
Tortopus        02102001211101-110000-11020--0-0121012011101
Tortopsis       02102001211101-111000-11120--0-0121002011101
;
cc - .;
;

cn {28 Male_foretarsite_1 distinct fused_with_tibia fused_with_tarsite2;
{29 Male_foretarsite_1(form) subquadrate subrectangular subovate;
{30 Fore_tarsite_5_apex blunt_or_transv_ridge trilobed;
{31 Apex_of_male_foretarsal_claw not_or_slightly_expanded strongly_expanded_(apex_3_times_wider_than_stalk);
{32 Legs_II_and_III_(male) complete,_functional_at_least_in_subimago complete_but_weaker,_non_functional tarsites_not_discernible,_distorted last_segment_present_is_trochanter;
{33 FW_vein_IMP IMP_connected_to_MP1 free;
{34 FW_veins_MP2_and_IMP MP2_shorter_than_IMP subequal MP2longer_normally_conected_to_MP1;
{35 FW_Cu_sector,_ICus_join_hind_margin_on both_near_or_anteriad_to_tornus ICu1_close_to_tornus,_ICu2_on_basitornal_margin;
{36 FW,_max_number_of_cells_closed_by_imv_ >3 1-2 0;
{37 HW,_imv_(intercalary_marginal_veins) absent 1_to_4_short along_the_entire_margin_(or_almost),_long;
{38 HW,_anal_area with_any_or_few_crossveins with_many_crossveins_forming_a_network;
{39 Short_distal_segments_on_forceps present absent;
{40 Pedestal,_form similar_width_along_its_length much_narrower_basally;
{41 Styliger_plate,_median_plate present absent;
{42 Styliger_plate,_median_plate,_shape_of_hind_margin straight_or_convex markedly_concave_(lateral_margins_projected_posteriorly);
{43 Penial_arm_articulation tergite_IX S_IX_and_base_of_pedestal;
{44 Penes_form apices_diverging_or_straight,_blade-like apices_converging_medially_or_curved_ventrally fused_basal_2/3_diverging;
{45 Penes,_apical_spine absent_or_slightly_marked_as_a_continuation_of_the_penes present,_distinctly_protruding_from_the_penes;
{46 Additional_penis_lobe absent present;
{47 Cleft_between_large_and_small_penile_lobes absent short,_closed long,_opened;
{48 Female_sternum_VIII,_anteromedian_keel absent present;
{49 Female_sternum_VIII,_anteromedian_keel short_and_blunt long_and_slender;
{50 Female_sternum_VIII,_sockets absent present;
{51 Female_sternum_VIII,_sockets_position anterior submedian;
{52 Female_sternum_VIII,_sockets_position contiguous separated;
{53 Female_sternum_VIII,_anteromedian_sockets fused small_almost_indistinct_at_each_side_of_the_keel larger_extending_somewhat_posteriorly_from_keel�s_base;
{54 Eggs,_chorionic_plates(large_disk-like) absent present;
{55 Eggs,_chorionic_plates(large_disk-like_present) seems_aggregated_small_disks entire;
{56 Eggs,_chorionic_plates(large_disk-like_present_entire) one_piece 2_or_more_pieces;
{57 Eggs,_chorionic_plates(small_disk-like) absent present;
{58 Eggs,_chorionic_plates(small_disk-like_present) among_large_disks below_large_disks;
{59 Eggs,_polar_caps none one two;
{60 Clypeus,_median_proyection absent present;
{61 Nymphal_left_mandibular_tusk,_apical_denticles 4 3 1;
{62 Nymphal_right_mandibular_tusk,_apical_denticles 2 1;
{63 Nymphal_mandibular_tusks,_large_basal_tubercle absent present_(single,_except_double_in_Povilla);
{64 Nymphal_mandibular_tusks,_smaller_submedian_tubercle absent present;
{65 Nymphal_mandibular_tusks,_inner_margin_distally_to_smaller_submedian_tubercle_of_previous_character smooth with_many_(>5)_small_tubercles with_1_pointed_tubercle;
{66 Nymphal_mandibular_tusks,_small_basal_tubercle_on_outer_dorsal_surface absent present;
{67 Gill_on_abdominal_segment_I bilamellate single;
{68 Nymph,_dorsum_of_head_with_velvet_zone absent present;
{69 Nymph,_occipital_region strongly_expanded,_convex not_strongly_developed,_flat;
{70 Nymphs,_denticles_on_fore_tarsal_claws absent present;
{71 Posterolateral_spine_on_tergum_X absent present;
;
proc/;
